# Supplementary material for: The interferon-rich skin environment regulates Langerhans cell ADAM17 to promote photosensitivity in lupus
Source: eLife. 2024 Jun 11;13:e85914. doi: 10.7554/eLife.85914 (PMC11213570; doi:10.7554/eLife.85914)
Supplement: Supplementary file 10. [file elife-85914-supp10.csv]

	Counts	IMQ	GSE52471	LPR_MRL	Genes
1	8	TRUE	TRUE	TRUE	SPRR1B, ISG15, DDX60, BST2, XAF1, RSAD2, SLC7A8, IFIT3
2	8	FALSE	TRUE	TRUE	IRF1, TNFSF10, GBP2, S100A8, CCL8, IFI44, IL18BP, PNPLA3
3	13	TRUE	FALSE	TRUE	SP100, IFI204, IFI203, ZBP1, TNFRSF1B, OASL2, APOBEC1, CD4, IRF7, IRF9, RTP4, H2-T24, H2-T23
4	67	FALSE	FALSE	TRUE	STAT1, IFIH1, B2M, SAMHD1, SPRR2H, LCE3C, AKNAD1, GBP5, GBP7, GBP3, PLAG1, CXCL9, PLAC8, GBP9, GBP4, OAS1B, CLEC7A, PLAUR, AU020206, ACAN, GM8995, ITGAL, HMOX1, BEST2, NLRC5, CLEC3A, TUBB3, IRGM1, IFI47, GM12250, IGTP, IRGM2, EZH1, 2610528A11RIK, PHF11D, APOL7A, KRT87, KRT6B, PARP14, DTX3L, PARP9, BC100530, H2-K2, H2-K1, PSMB9, TAP1, PSMB8, H2-D1, H2-Q1, H2-Q2, H2-Q4, H2-Q6, H2-Q10, H2-T22, H2-BL…
5	44	TRUE	TRUE	FALSE	CXCR2, SP110, FCER1G, TRAF1, SPI1, CD44, EHF, SIGLEC1, SMOX, SLC7A11, LYN, SERINC2, SDC3, FGR, PADI3, SLC5A1, TLR1, HPSE, OAS2, OAS3, TFEC, GPR37, USP18, CLSTN3, IRF8, SLC35F2, CD300A, LGALS3BP, GPR65, AOAH, LY86, ADTRP, SYK, GCH1, LCP1, FYB, BASP1, NCF4, ENDOU, APOD, PIGZ, MX1, AIF1, LST1
6	3243	FALSE	TRUE	FALSE	THRA, BAD, TARDBP, STARD7, KHDRBS1, SNORD84, KAT7, ZPR1, CANX, CNPPD1, ATP6V0E1, CLTC, MLEC, SET, NDRG1, PTPRF, GABARAP, UBE2D3, UBE2L3, SRSF11, HSPA9, NPC2, LITAF, GOT2, FKBP1A, RPL10, ACTR2, CALU, MAT2A, STMN1, PSMB7, IQGAP1, LMAN2, PAFAH1B1, PSME1, GSTP1, SCD, RAP1B, MAP4, CTSB, EPRS, NCOR1, CNOT1, RAB11A, PSMD4, FKBP4, HDGF, PALLD, PHC1, RPLP2, PPM1G, HSBP1, CCND2, SSRP1, FUS, SEPHS2, ABLIM1,…
7	365	TRUE	FALSE	FALSE	TCF24, IL17A, IL17F, PTPN18, LYG2, AOX4, GM37121, GM4208, SGPP2, GM47791, CCL20, UGT1A7C, PDCD1, GM8080, SERPINB3A, CXCR4, IL10, CHIT1, CHIL1, SOAT1, FCGR4, LY9, SLAMF9, IFI213, IFI208, IFI207, BATF3, OLAH, GM13192, APBB1IP, IL1F8, IL1F9, IL1F6, IL1F5, FUT7, COQ4, SLC27A4, LCN2, GM13536, DHRS9, UBE2L6, ELF5, TYRO3, PLA2G4E, DUSP2, TGM3, HCK, WFDC12, SLPI, PLTP, CD40, SLC13A3, CEBPB, FABP5, SIRPB1…
